# Supplementary material for: Development of peptides targeting receptor binding site of the envelope glycoprotein to contain the West Nile virus infection
Source: Sci Rep. 2021 Oct 11;11:20131. doi: 10.1038/s41598-021-99696-w (PMC8505397; doi:10.1038/s41598-021-99696-w)
Supplement: Supplementary file 1 — Supplementary Information 1. [file 41598_2021_99696_MOESM1_ESM.xlsx]

## Sheet: Sheet1
	Date	23.6.2021		Test name		Calculation of TCID50/ml
	Plate No.	1		Orgnization		UVLF
Original data paste below
Original data		Dil.1	Dil.2	Dil.3	Dil.4	Dil.5	Dil.6	Dil.7	Dil.8	Dil.9	Negtive
	Dil.	10	30	90	270	810	2430	7290	21870	65610
	1	2	3	4	5	6	7	8	9	10	11	12
A
B		958813	342239	104170	51185	12351	5574	5373	4381	7779	1329
C		898273	280379	91380	25315	6479	3028	3993	4039	1198	1002
D		1059317	312111	86718	38903	16086	5640	5309	1237	1163	967
E		1147363	254276	67891	29507	10500	5332	5836	2777	1698	1104
F		957234	315925	94808	18304	15736	6009	5154	4073	1188	1222
G		885684	380969	63752	24727	9079	8209	3834	1711	1075	1004
H
96 wells plate neutralizing antibody EC50 analysis table Version：20200415
	Dilution Factor		3	Start Dilution		10	Last Dilution		65610
	TCID50/well		13000	Virus	WNV		Replicates		6
	Avg.Negtive		1104.67	Cut-off	11046.7
		958813	342239	104170	51185	12351	5574	5373	4381	7779
		898273	280379	91380	25315	6479	3028	3993	4039	1198
		1059317	312111	86718	38903	16086	5640	5309	1237	1163
		1147363	254276	67891	29507	10500	5332	5836	2777	1698
		957234	315925	94808	18304	15736	6009	5154	4073	1188
		885684	380969	63752	24727	9079	8209	3834	1711	1075
Avg. of RLU		984447	314316	84786.5	31323.5	11705.2	5632	4916.5	3036.33	2350.17
No. of Positive		6	6	6	6	3	0	0	0	0
% of Positive		1	1	1	1	0.5	0	0	0	0
Sum of Positive		4.5	3.5	2.5	1.5	0.5	0	0	0	0
Sum of Negtive		0	0	0	0	0.5	1.5	2.5	3.5	4.5
		4.5	3.5	2.5	1.5	0.5	0	0	0	0
	>50%	0.5	<50%	0	50% Dil.	810	Distant	0	EC50	810
	TCID50/mL		8100
	Folds Dil.		0.623077
		Date of Analysized		2021-07-12			Signature
