# Supplementary material for: Development of peptides targeting receptor binding site of the envelope glycoprotein to contain the West Nile virus infection
Source: Sci Rep. 2021 Oct 11;11:20131. doi: 10.1038/s41598-021-99696-w (PMC8505397; doi:10.1038/s41598-021-99696-w)
Supplement: Supplementary file 2 — Supplementary Information 2. [file 41598_2021_99696_MOESM2_ESM.xlsx]

## Sheet: CP2 and CP4
	Date	12.7.2021		Test name		WNV neutralization by peptides
	Plate No.	1		Organization		UVLF
Original data paste below
Original data		CC	VC	CP2		CP4
	1	2	3	4	5	6	7	8	9	10	11	12
A
B		1543	391667	4679	4009	31234	31350
C		1363	597516	11636	10813	125654	100462
D		1674	582727	77879	77065	151785	142766
E		1713	598353	139581	151500	243092	236564
F		1551	594040	210070	176440	368265	376779
G		1464	565832	209774	227350	424174	466082
H
96 wells plate neutralizing antibody/peptide EC50 analysis table
	Dilution Factor		3	Start Dilution		30	Last Dilution		7290
	P/N limit		100	P/N		357.771	Replicates		2
	Note						Virus		WNV
	Avg. inhibition		CP2	CP4	0	0		Avg.CC (C5-C10)							Row	Dilution of peptide	nanograms of peptide / well
	Dilution	30	0.994954	0.946265	#DIV/0!	#DIV/0!		1551.33							B	30	666
		90	0.982523	0.798532	#DIV/0!	#DIV/0!		Avg.VC (D5-D10)							C	90	222
		270	0.862828	0.736709	#DIV/0!	#DIV/0!		555022							D	270	74
		810	0.739843	0.569487	#DIV/0!	#DIV/0!									E	810	24.7
		2430	0.653634	0.329738	#DIV/0!	#DIV/0!									F	2430	8.2
		7290	0.60791	0.198555	#DIV/0!	#DIV/0!									G	7290	2.7
	Cumulative positive/(P + N)
	Dilution	30	0.998959	0.985209	#DIV/0!	#DIV/0!
		90	0.994179	0.91164	#DIV/0!	#DIV/0!
		270	0.947189	0.779644	#DIV/0!	#DIV/0!
		810	0.826596	0.536343	#DIV/0!	#DIV/0!
		2430	0.622136	0.245997	#DIV/0!	#DIV/0!
		7290	0.344187	0.0758055	#DIV/0!	#DIV/0!
	>50% Value		>7290	0.569487	#DIV/0!	#DIV/0!
	<50% Value		>7290	0.329738	#DIV/0!	#DIV/0!
	>50% Dilution		>7290	810	#DIV/0!	#DIV/0!
	Distance ratio		>7290	0.289832	#DIV/0!	#DIV/0!
	EC50		>7290	1113.7	#DIV/0!	#DIV/0!
	Valid		Pass	Pass	#DIV/0!	#DIV/0!
	EC50 Results		>7290	1113.7	#DIV/0!	#DIV/0!
															Half maximal effective concentration (nanogram) of papetide required to neutralize the virus was calculated using nonlinear regression (curve fit). Curve was plotted using dilution of peptide on Y axis and amount of peptide on X axis.
															To interpolate unknowns from standard curve a sigmoidal (sigmoid, 4PL, x is concentration) model was used in prism 8 software.
															Thus, the half maximal effective concentration in nanogram calculated from EC50 were as follows:
																EC50	Concentration in nanograms/well (150 ul)		Concentration in nanograms/ml
															CP2	>7290	2.6		17.316
															CP4	1114.0	17.94		119.48
	Date	2021-08-30			Signature
以下不打印
累积	≥50%
	30	4.84169	3.57929	#DIV/0!	#DIV/0!
	90	3.84674	2.63302	#DIV/0!	#DIV/0!
	270	2.86422	1.83449	#DIV/0!	#DIV/0!
	810	2.00139	1.09778	#DIV/0!	#DIV/0!
	2430	1.26154	0.528293	#DIV/0!	#DIV/0!
	7290	0.60791	0.198555	#DIV/0!	#DIV/0!
	<50%
	30	0.00504573	0.0537348	#DIV/0!	#DIV/0!
	90	0.022523	0.255203	#DIV/0!	#DIV/0!
	270	0.159695	0.518494	#DIV/0!	#DIV/0!
	810	0.419851	0.949007	#DIV/0!	#DIV/0!
	2430	0.766218	1.61927	#DIV/0!	#DIV/0!
	7290	1.15831	2.42071	#DIV/0!	#DIV/0!
	30	0.994954	0.946265	#DIV/0!	#DIV/0!
	90	0.982523	0.798532	#DIV/0!	#DIV/0!
	270	0.862828	0.736709	#DIV/0!	#DIV/0!
	810	0.739843	0.569487	#DIV/0!	#DIV/0!
	2430	0.653634	0	#DIV/0!	#DIV/0!
	7290	0.60791	0	#DIV/0!	#DIV/0!
	本模板不判断跳孔，以下为备用
	跳孔判定		/	/	/	/	/	/	/	/
跳孔判定
		0.994349	0.99556	0.94637	0.94616	1.0028	1.0028	1.0028	1.0028
		0.981779	0.983266	0.775774	0.82129	1.0028	1.0028	1.0028	1.0028
		0.862093	0.863564	0.728561	0.744856	1.0028	1.0028	1.0028	1.0028
		0.750611	0.729076	0.563589	0.575384	1.0028	1.0028	1.0028	1.0028
		0.623253	0.684015	0.33743	0.322047	1.0028	1.0028	1.0028	1.0028
		0.623788	0.592032	0.236414	0.160696	1.0028	1.0028	1.0028	1.0028
		/		/		/		/

## Sheet: CP12 and CP16
	Date	12.7.2021		Test name		WNV neutralization by peptides
	Plate No.	2		Organization		UVLF
Original data paste below
Original data		CC	VC	CP12		CP16
	1	2	3	4	5	6	7	8	9	10	11	12
A
B		1544	519046	4279	5628	6731	6449
C		1734	558846	20755	29358	61789	64952
D		1385	501165	78642	102614	132219	119392
E		1662	572547	184297	131137	199675	190072
F		1958	501208	386443	213715	351456	366286
G		1403	481488	427390	417041	531353	501377
H
96 wells plate neutralizing antibody/peptide EC50 analysis table
	Dilution Factor		3	Start Dilution		30	Last Dilution		7290
	P/N limit		100	P/N		323.591	Replicates		2
	Note						Virus		WNV
	Avg. inhibition		CP12	CP16	0	0		Avg.CC (C5-C10)					Row	Dilution of peptide	nanograms of peptide / well
	Dilution	30	0.993588	0.990446	#DIV/0!	#DIV/0!		1614.33					B	30	666
		90	0.954985	0.881414	#DIV/0!	#DIV/0!		Avg.VC (D5-D10)					C	90	222
		270	0.829073	0.761524	#DIV/0!	#DIV/0!		522383					D	270	74
		810	0.700246	0.628897	#DIV/0!	#DIV/0!							E	810	24.7
		2430	0.426877	0.313982	#DIV/0!	#DIV/0!							F	2430	8.2
		7290	0.192346	0.0115566	#DIV/0!	#DIV/0!							G	7290	2.7
	Cumulative positive/(P + N)
	Dilution	30	0.998437	0.997344	#DIV/0!	#DIV/0!
		90	0.9837	0.952985	#DIV/0!	#DIV/0!
		270	0.906215	0.82396	#DIV/0!	#DIV/0!
		810	0.716489	0.564035	#DIV/0!	#DIV/0!
		2430	0.361178	0.186099	#DIV/0!	#DIV/0!
		7290	0.0918018	0.0047681	#DIV/0!	#DIV/0!
	>50% Value		0.700246	0.628897	#DIV/0!	#DIV/0!
	<50% Value		0.426877	0.313982	#DIV/0!	#DIV/0!
	>50% Dilution		810	810	#DIV/0!	#DIV/0!
	Distance ratio		0.732512	0.409307	#DIV/0!	#DIV/0!
	EC50		1811.26	1269.91	#DIV/0!	#DIV/0!
	Valid		Pass	Pass	#DIV/0!	#DIV/0!
	EC50 Results		1811.26	1269.91	#DIV/0!	#DIV/0!
													Half maximal effective concentration (nanogram) of papetide required to neutralize the virus was calculated using nonlinear regression (curve fit). Curve was plotted using dilution of peptide on Y axis and amount of peptide on X axis.
													To interpolate unknowns from standard curve a sigmoidal (sigmoid, 4PL, x is concentration) model was used in prism 8 software.
													Thus, the half maximal effective concentration in nanogram calculated from EC50 were as follows:
														EC50	Concentration in nanograms/well (150ul)		Concentration in nanograms/ml
													CP12	1811.2	11.01		73.3266
													CP16	1270.0	15.73		104.762
	Date	2021-08-30			Signature
以下不打印
累积	≥50%
	30	4.09712	3.58782	#DIV/0!	#DIV/0!
	90	3.10353	2.59737	#DIV/0!	#DIV/0!
	270	2.14854	1.71596	#DIV/0!	#DIV/0!
	810	1.31947	0.954436	#DIV/0!	#DIV/0!
	2430	0.619223	0.325539	#DIV/0!	#DIV/0!
	7290	0.192346	0.0115566	#DIV/0!	#DIV/0!
	<50%
	30	0.00641199	0.00955446	#DIV/0!	#DIV/0!
	90	0.0514265	0.128141	#DIV/0!	#DIV/0!
	270	0.222354	0.366617	#DIV/0!	#DIV/0!
	810	0.522108	0.737721	#DIV/0!	#DIV/0!
	2430	1.09523	1.42374	#DIV/0!	#DIV/0!
	7290	1.90288	2.41218	#DIV/0!	#DIV/0!
	30	0.993588	0.990446	#DIV/0!	#DIV/0!
	90	0.954985	0.881414	#DIV/0!	#DIV/0!
	270	0.829073	0.761524	#DIV/0!	#DIV/0!
	810	0.700246	0.628897	#DIV/0!	#DIV/0!
	2430	0	0	#DIV/0!	#DIV/0!
	7290	0	0	#DIV/0!	#DIV/0!
	本模板不判断跳孔，以下为备用
	跳孔判定		/	/	/	/	/	/	/	/
跳孔判定
		0.994883	0.992293	0.990175	0.990716	1.0031	1.0031	1.0031	1.0031
		0.963245	0.946726	0.88445	0.878377	1.0031	1.0031	1.0031	1.0031
		0.852089	0.806057	0.749208	0.773839	1.0031	1.0031	1.0031	1.0031
		0.649206	0.751286	0.619677	0.638117	1.0031	1.0031	1.0031	1.0031
		0.261038	0.592716	0.328221	0.299744	1.0031	1.0031	1.0031	1.0031
		0.18241	0.202282	-0.0172239	0.0403371	1.0031	1.0031	1.0031	1.0031
		/		/		/		/
				1
